# Supplementary material for: Comprehensive Genomic Analysis of the CDPK Gene Family in Pecan (Carya illinoinensis) and Their Potential Roles in Salt Stress Response
Source: Plants (Basel). 2025 Feb 10;14(4):540. doi: 10.3390/plants14040540 (PMC11859188; doi:10.3390/plants14040540)
Supplement: Supplementary file 1 [file plants-14-00540-s001.zip]

Archive with 1 entries (1 files):
- plants-3433169-supplementary_Tables.xlsx
