# Supplementary material for: Comprehensive Genomic Analysis of the CDPK Gene Family in Pecan (Carya illinoinensis) and Their Potential Roles in Salt Stress Response
Source: Plants (Basel). 2025 Feb 10;14(4):540. doi: 10.3390/plants14040540 (PMC11859188; doi:10.3390/plants14040540)
Supplement: Supplementary file 1 [file plants-14-00540-s001.zip › plants-3433169-supplementary_Tables.xlsx]

## Sheet: S_Table1
S1 Gene features of 31 CiCDPK genes in pecan
Gene ID	Gene name	Subgroup	Chromosome	Start (bp)	End (bp)	Isoelectric Point (pI)	Molecular Weight (MW)	Subcellular Localization
CiPaw.13G045600.1	CiCDPK1	I	Chr13	4466439	4472543	pH 5.63	63.54 kDa	Vacuole
CiPaw.14G036300.1	CiCDPK2	I	Chr14	5263399	5269196	pH 5.55	63.59 kDa	Vacuole
CiPaw.09G024200.1	CiCDPK3	I	Chr09	2519601	2527489	pH 5.16	68.65 kDa	Chloroplast
CiPaw.09G023200.1	CiCDPK4	I	Chr10	2134109	2140536	pH 5.04	72.85 kDa	Chloroplast
CiPaw.10G019800.1	CiCDPK5	I	Chr10	1835983	1840936	pH 5.23	70.36 kDa	Chloroplast
CiPaw.10G021300.1	CiCDPK6	I	Chr09	2451803	2455248	pH 5.14	63.52 kDa	Nuclear
CiPaw.06G114900.1	CiCDPK7	I	Chr06	31034721	31051126	pH 5.39	63.03 kDa	Nuclear
CiPaw.05G093600.1	CiCDPK8	I	Chr05	10526074	10530642	pH 4.78	46.05 kDa	Cytoplasmic
CiPaw.15G184600.1	CiCDPK9	I	Chr15	46537251	46542997	pH 5.03	56.44 kDa	Chloroplast
CiPaw.07G159700.1	CiCDPK10	I	Chr07	36048491	36053259	pH 5.51	56.15 kDa	Chloroplast
CiPaw.08G059100.1	CiCDPK11	I	Chr08	6490736	6497586	pH 4.66	46.79 kDa	Cytoplasmic
CiPaw.13G149500.1	CiCDPK12	II	Chr13	29349255	29353337	pH 6.55	59.86 kDa	Cytoplasmic
CiPaw.14G111800.1	CiCDPK13	II	Chr14	28799351	28804123	pH 5.99	52.51 kDa	Cytoplasmic
CiPaw.11G127300.1	CiCDPK14	II	Chr11	35752642	35756804	pH 6.25	58.26 kDa	Peroxisome
CiPaw.12G087300.1	CiCDPK15	II	Chr12	26040269	26044985	pH 6.22	57.92 kDa	Mitochondrion
CiPaw.07G144100.1	CiCDPK16	II	Chr07	34409097	34413998	pH 6.17	58.90 kDa	Cytoplasmic
CiPaw.11G189800.1	CiCDPK17	II	Chr11	43285256	43291026	pH 6.09	60.02 kDa	Cytoplasmic/Nuclear
CiPaw.12G130000.1	CiCDPK18	II	Chr12	29925910	29931012	pH 6.80	60.93 kDa	Chloroplast
CiPaw.10G070700.1	CiCDPK19	II	Chr10	8543002	8547649	pH 6.74	59.90 kDa	Chloroplast
CiPaw.02G055800.1	CiCDPK20	III	Chr02	15876641	15880824	pH 5.58	60.82 kDa	Cytoplasmic
CiPaw.09G036500.1	CiCDPK21	III	Chr09	3712499	3716622	pH 6.68	60.01 kDa	Cytoplasmic
CiPaw.10G032200.1	CiCDPK22	III	Chr10	3167050	3170909	pH 6.30	58.91 kDa	Cytoplasmic
CiPaw.13G159600.1	CiCDPK23	III	Chr13	31169527	31176288	pH 6.84	60.06 kDa	Vacuole
CiPaw.14G118400.1	CiCDPK24	III	Chr14	29868808	29874559	pH 7.14	60.05 kDa	Chloroplast
CiPaw.11G036700.1	CiCDPK25	III	Chr11	6246135	6252971	pH 7.84	62.74 kDa	Cytoplasmic
CiPaw.12G019200.1	CiCDPK26	III	Chr12	15445981	15450294	pH 7.42	62.51 kDa	Cytoplasmic
CiPaw.10G157000.1	CiCDPK27	III	Chr10	37463798	37470515	pH 6.09	59.53 kDa	Cytoplasmic
CiPaw.09G210100.1	CiCDPK28	III	Chr09	41858738	41864681	pH 6.30	59.64 kDa	Cytoplasmic
CiPaw.07G058700.1	CiCDPK29	IV	Chr07	9444742	9450321	pH 9.28	63.89 kDa	Chloroplast
CiPaw.08G131500.1	CiCDPK30	IV	Chr08	27232439	27238517	pH 5.92	49.97 kDa	Cytoplasmic
CiPaw.13G047900.1	CiCDPK31	IV	Chr13	4685243	4689521	pH 6.09	58.65 kDa	Nuclear

## Sheet: S_Table2
S2 Gene duplication events identified and Ka, Ks and Ka/Ks analysis in CiCDPK gene family
Duplicate 1	Chromosome	Start (bp)	End (bp)	Duplicate 2	Chromosome	Start (bp)	End (bp)	Duplication type	Ka	Ks	Ka/Ks	P value
CiCDPK8	Chr05	10526074	10530642	CiCDPK7	Chr06	31034721	31051126	WGD	0.0269463	0.346042	0.07787	2.04116e-30
CiCDPK29	Chr07	9444742	9450321	CiCDPK30	Chr08	27232439	27238517	WGD	0.0442384	0.405728	0.109035	3.76744e-26
CiCDPK10	Chr07	36048491	36053259	CiCDPK11	Chr08	6490736	6497586	WGD	0.033245	0.303635	0.10949	1.44996e-23
CiCDPK4	Chr09	2451803	2455248	CiCDPK5	Chr10	1835983	1840936	WGD	0.0727684	0.366481	0.19856	1.03747e-23
CiCDPK4	Chr09	2451803	2455248	CiCDPK1	Chr13	4466439	4472543	WGD	0.150217	2.3718	0.0633344	9.968e-97
CiCDPK4	Chr09	2451803	2455248	CiCDPK2	Chr14	5263399	5269196	WGD	0.173697	4.34597	0.0399675	1.20683e-103
CiCDPK3	Chr09	2519601	2527489	CiCDPK6	Chr10	2134109	2140536	WGD	0.0644486	0.338431	0.190433	8.69356e-28
CiCDPK21	Chr09	3712499	3716622	CiCDPK22	Chr10	3167050	3170909	WGD	0.0567996	0.402492	0.14112	3.11926e-25
CiCDPK21	Chr09	3712499	3716622	CiCDPK23	Chr13	31169527	31176288	WGD	0.104446	1.77356	0.0588906	4.30402e-104
CiCDPK21	Chr09	3712499	3716622	CiCDPK24	Chr14	29868808	29874559	WGD	0.111387	1.90312	0.0585285	2.21918e-103
CiCDPK28	Chr09	41858738	41864681	CiCDPK27	Chr10	37463798	37470515	WGD	0.0326063	0.314847	0.103562	2.96933e-34
CiCDPK5	Chr10	1835983	1840936	CiCDPK1	Chr13	4466439	4472543	WGD	0.131417	1.79312	0.0732894	5.88173e-101
CiCDPK5	Chr10	1835983	1840936	CiCDPK2	Chr14	5263399	5269196	WGD	0.147373	1.54587	0.0953333	4.6806e-87
CiCDPK22	Chr10	3167050	3170909	CiCDPK23	Chr13	31169527	31176288	WGD	0.112332	1.7984	0.062462	8.34673e-100
CiCDPK22	Chr10	3167050	3170909	CiCDPK24	Chr14	29868808	29874559	WGD	0.11132	2.23194	0.049876	2.36478e-110
CiCDPK19	Chr10	8543002	8547649	CiCDPK17	Chr11	43285256	43291026	WGD	0.129342	2.5616	0.0504925	9.67863e-108
CiCDPK19	Chr10	8543002	8547649	CiCDPK18	Chr12	29925910	29931012	WGD	0.141306	1.88331	0.0750305	2.02255e-95
CiCDPK25	Chr11	6246135	6252971	CiCDPK26	Chr12	15445981	15450294	WGD	0.052638	0.50659	0.103906	6.77523e-46
CiCDPK14	Chr11	35752642	35756804	CiCDPK15	Chr12	26040269	26044985	WGD	0.0560833	0.367351	0.15267	2.12042e-29
CiCDPK17	Chr11	43285256	43291026	CiCDPK18	Chr12	29925910	29931012	WGD	0.0400671	0.276035	0.145152	2.07384e-25
CiCDPK1	Chr13	4466439	4472543	CiCDPK2	Chr14	5263399	5269196	WGD	0.0463564	0.383178	0.120979	7.86628e-36
CiCDPK12	Chr13	29349255	29353337	CiCDPK13	Chr14	28799351	28804123	WGD	0.0210016	0.429575	0.0488893	1.26252e-50
CiCDPK23	Chr13	31169527	31176288	CiCDPK24	Chr14	29868808	29874559	WGD	0.0432078	0.231333	0.186777	4.3908e-19
CiCDPK20	Chr02	15876641	15880824	CiCDPK22	Chr10	3167050	3170909	DSD	0.289969	4.38154	0.0661798	6.79948e-72
CiCDPK8	Chr05	10526074	10530642	CiCDPK1	Chr13	4466439	4472543	DSD	0.185072	4.20068	0.0440576	1.08637e-100
CiCDPK7	Chr06	31034721	31051126	CiCDPK1	Chr13	4466439	4472543	DSD	0.246671	4.40086	0.0560505	1.20117e-135
CiCDPK16	Chr07	34409097	34413998	CiCDPK18	Chr12	29925910	29931012	DSD	0.212008	4.39238	0.0482672	2.88112e-103
CiCDPK10	Chr07	36048491	36053259	CiCDPK9	Chr15	46537251	46542997	DSD	0.118813	1.9346	0.0614145	7.0034e-94
CiCDPK11	Chr08	6490736	6497586	CiCDPK9	Chr15	46537251	46542997	DSD	0.0922412	1.4564	0.0633353	4.12115e-78
CiCDPK4	Chr09	2451803	2455248	CiCDPK6	Chr10	2134109	2140536	DSD	0.197058	4.43226	0.04446	1.04089e-107
CiCDPK3	Chr09	2519601	2527489	CiCDPK1	Chr13	4466439	4472543	DSD	0.158766	3.22371	0.0492495	2.56822e-106
CiCDPK21	Chr09	3712499	3716622	CiCDPK25	Chr11	6246135	6252971	DSD	0.215281	4.44031	0.0484833	3.45718e-112
CiCDPK28	Chr09	41858738	41864681	CiCDPK26	Chr12	15445981	15450294	DSD	0.214044	4.39694	0.0486801	1.66949e-102
CiCDPK5	Chr10	1835983	1840936	CiCDPK6	Chr10	2134109	2140536	DSD	0.219795	2.693	0.0816174	1.97956e-95
CiCDPK6	Chr10	2134109	2140536	CiCDPK1	Chr13	4466439	4472543	DSD	0.152484	3.31289	0.0460274	9.82329e-110
CiCDPK22	Chr10	3167050	3170909	CiCDPK27	Chr10	37463798	37470515	DSD	0.238559	2.79145	0.0854605	1.8412e-79
CiCDPK19	Chr10	8543002	8547649	CiCDPK12	Chr13	29349255	29353337	DSD	0.265798	4.39113	0.0605308	4.29696e-109
CiCDPK27	Chr10	37463798	37470515	CiCDPK26	Chr12	15445981	15450294	DSD	0.227034	2.43479	0.0932457	1.69953e-79
CiCDPK25	Chr11	6246135	6252971	CiCDPK23	Chr13	31169527	31176288	DSD	0.218879	4.44044	0.049292	4.33889e-133
CiCDPK14	Chr11	35752642	35756804	CiCDPK12	Chr13	29349255	29353337	DSD	0.173953	4.33998	0.0400816	5.27825e-137
CiCDPK17	Chr11	43285256	43291026	CiCDPK12	Chr13	29349255	29353337	DSD	0.252538	4.39152	0.0575058	3.18546e-129
CiCDPK26	Chr12	15445981	15450294	CiCDPK23	Chr13	31169527	31176288	DSD	0.240167	4.42264	0.054304	2.45404e-125
CiCDPK15	Chr12	26040269	26044985	CiCDPK12	Chr13	29349255	29353337	DSD	0.163093	4.28818	0.0380331	3.04379e-166
CiCDPK18	Chr12	29925910	29931012	CiCDPK12	Chr13	29349255	29353337	DSD	0.249709	4.38048	0.0570048	7.21524e-122
CiCDPK31	Chr13	4685243	4689521	CiCDPK1	Chr13	4466439	4472543	DSD	0.713799	4.31068	0.165588	3.66179e-45
CiCDPK2	Chr14	5263399	5269196	CiCDPK3	Chr09	2519601	2527489	DSD	0.175573	4.42746	0.0396556	1.59033e-109
CiCDPK13	Chr14	28799351	28804123	CiCDPK18	Chr12	29925910	29931012	DSD	0.191207	4.29459	0.0445228	4.7414e-103
CiCDPK9	Chr15	46537251	46542997	CiCDPK1	Chr13	4466439	4472543	DSD	0.200341	4.37416	0.0458011	1.14122e-132

## Sheet: S_Table3
S3 GO and KEGG annotation of CiCDPKs in pecan
Gene name	GO_annotation	KEGG_annotation
CiCDPK1	GO:0004672 GO:0004713 GO:0005509 GO:0005524 GO:0006468	K12132|6e-22|pto:PTO0135|K12132 eukaryotic-like serine/threonine-protein kinase [EC:2.7.11.1] | (GenBank) serine/threonine protein kinase
CiCDPK2	GO:0004672 GO:0004713 GO:0005509 GO:0005524 GO:0006468	K12132|1e-20|pto:PTO0135|K12132 eukaryotic-like serine/threonine-protein kinase [EC:2.7.11.1] | (GenBank) serine/threonine protein kinase
CiCDPK3	GO:0004672 GO:0004713 GO:0005509 GO:0005524 GO:0006468	K12132|5e-21|pto:PTO0135|K12132 eukaryotic-like serine/threonine-protein kinase [EC:2.7.11.1] | (GenBank) serine/threonine protein kinase
CiCDPK4	GO:0004672 GO:0004713 GO:0005509 GO:0005524 GO:0006468	K12132|1e-20|pto:PTO0135|K12132 eukaryotic-like serine/threonine-protein kinase [EC:2.7.11.1] | (GenBank) serine/threonine protein kinase
CiCDPK5	GO:0004672 GO:0004713 GO:0005509 GO:0005524 GO:0006468	K12132|6e-19|pto:PTO0135|K12132 eukaryotic-like serine/threonine-protein kinase [EC:2.7.11.1] | (GenBank) serine/threonine protein kinase
CiCDPK6	GO:0004672 GO:0004713 GO:0005509 GO:0005524 GO:0006468	K12132|1e-16|pto:PTO0135|K12132 eukaryotic-like serine/threonine-protein kinase [EC:2.7.11.1] | (GenBank) serine/threonine protein kinase
CiCDPK7	GO:0004672 GO:0004713 GO:0005509 GO:0005524 GO:0006468	K12132|8e-19|pto:PTO0135|K12132 eukaryotic-like serine/threonine-protein kinase [EC:2.7.11.1] | (GenBank) serine/threonine protein kinase
CiCDPK8	GO:0004672 GO:0004713 GO:0005509 GO:0005524 GO:0006468	K12132|5e-15|pto:PTO0135|K12132 eukaryotic-like serine/threonine-protein kinase [EC:2.7.11.1] | (GenBank) serine/threonine protein kinase
CiCDPK9	GO:0004672 GO:0004713 GO:0005509 GO:0005524 GO:0006468	K12132|8e-23|pto:PTO0135|K12132 eukaryotic-like serine/threonine-protein kinase [EC:2.7.11.1] | (GenBank) serine/threonine protein kinase
CiCDPK10	GO:0004672 GO:0004713 GO:0005509 GO:0005524 GO:0006468	K12132|1e-20|pto:PTO0135|K12132 eukaryotic-like serine/threonine-protein kinase [EC:2.7.11.1] | (GenBank) serine/threonine protein kinase
CiCDPK11	GO:0004672 GO:0004713 GO:0005509 GO:0005524 GO:0006468	K12132|5e-16|pto:PTO0135|K12132 eukaryotic-like serine/threonine-protein kinase [EC:2.7.11.1] | (GenBank) serine/threonine protein kinase
CiCDPK12	GO:0004672 GO:0004713 GO:0005509 GO:0005524 GO:0006468	K12132|2e-16|pto:PTO0135|K12132 eukaryotic-like serine/threonine-protein kinase [EC:2.7.11.1] | (GenBank) serine/threonine protein kinase
CiCDPK13	GO:0004672 GO:0004713 GO:0005509 GO:0005524 GO:0006468	K12132|2e-17|mru:mru_1306|K12132 eukaryotic-like serine/threonine-protein kinase [EC:2.7.11.1] | (GenBank) serine/threonine protein kinase
CiCDPK14	GO:0004672 GO:0004713 GO:0005509 GO:0005524 GO:0006468	K08884|7e-17|tga:TGAM_0981|K08884 serine/threonine protein kinase, bacterial [EC:2.7.11.1] | (GenBank) Serine/threonine protein kinase
CiCDPK15	GO:0004672 GO:0004713 GO:0005509 GO:0005524 GO:0006468	K08884|4e-16|tga:TGAM_0981|K08884 serine/threonine protein kinase, bacterial [EC:2.7.11.1] | (GenBank) Serine/threonine protein kinase
CiCDPK16	GO:0004672 GO:0004713 GO:0005509 GO:0005524 GO:0006468	K12132|3e-18|mbn:Mboo_0434|K12132 eukaryotic-like serine/threonine-protein kinase [EC:2.7.11.1] | (GenBank) protein kinase
CiCDPK17	GO:0004672 GO:0004713 GO:0005509 GO:0005524 GO:0006468	K12132|2e-20|pto:PTO0135|K12132 eukaryotic-like serine/threonine-protein kinase [EC:2.7.11.1] | (GenBank) serine/threonine protein kinase
CiCDPK18	GO:0004672 GO:0004713 GO:0005509 GO:0005524 GO:0006468	K12132|4e-19|pto:PTO0135|K12132 eukaryotic-like serine/threonine-protein kinase [EC:2.7.11.1] | (GenBank) serine/threonine protein kinase
CiCDPK19	GO:0004672 GO:0004713 GO:0005509 GO:0005524 GO:0006468	K12132|2e-21|pto:PTO0135|K12132 eukaryotic-like serine/threonine-protein kinase [EC:2.7.11.1] | (GenBank) serine/threonine protein kinase
CiCDPK20	GO:0004672 GO:0004713 GO:0005509 GO:0005524 GO:0006468	K12132|4e-19|pto:PTO0135|K12132 eukaryotic-like serine/threonine-protein kinase [EC:2.7.11.1] | (GenBank) serine/threonine protein kinase
CiCDPK21	GO:0004672 GO:0004713 GO:0005509 GO:0005524 GO:0006468	K12132|2e-22|pto:PTO0135|K12132 eukaryotic-like serine/threonine-protein kinase [EC:2.7.11.1] | (GenBank) serine/threonine protein kinase
CiCDPK22	GO:0004672 GO:0004713 GO:0005509 GO:0005524 GO:0006468	K12132|3e-18|pto:PTO0135|K12132 eukaryotic-like serine/threonine-protein kinase [EC:2.7.11.1] | (GenBank) serine/threonine protein kinase
CiCDPK23	GO:0004672 GO:0004713 GO:0005509 GO:0005524 GO:0006468	K12132|2e-22|pto:PTO0135|K12132 eukaryotic-like serine/threonine-protein kinase [EC:2.7.11.1] | (GenBank) serine/threonine protein kinase
CiCDPK24	GO:0004672 GO:0004713 GO:0005509 GO:0005524 GO:0006468	K12132|6e-19|pto:PTO0135|K12132 eukaryotic-like serine/threonine-protein kinase [EC:2.7.11.1] | (GenBank) serine/threonine protein kinase
CiCDPK25	GO:0004672 GO:0004713 GO:0005509 GO:0005524 GO:0006468	K12132|3e-21|mbn:Mboo_0434|K12132 eukaryotic-like serine/threonine-protein kinase [EC:2.7.11.1] | (GenBank) protein kinase
CiCDPK26	GO:0004672 GO:0004713 GO:0005509 GO:0005524 GO:0006468	K12132|2e-19|pto:PTO0135|K12132 eukaryotic-like serine/threonine-protein kinase [EC:2.7.11.1] | (GenBank) serine/threonine protein kinase
CiCDPK27	GO:0004672 GO:0004713 GO:0005509 GO:0005524 GO:0006468	K12132|8e-20|pto:PTO0135|K12132 eukaryotic-like serine/threonine-protein kinase [EC:2.7.11.1] | (GenBank) serine/threonine protein kinase
CiCDPK28	GO:0004672 GO:0004713 GO:0005509 GO:0005524 GO:0006468	K12132|1e-19|pto:PTO0135|K12132 eukaryotic-like serine/threonine-protein kinase [EC:2.7.11.1] | (GenBank) serine/threonine protein kinase
CiCDPK29	GO:0004672 GO:0004713 GO:0005509 GO:0005524 GO:0006468	--
CiCDPK30	GO:0004672 GO:0004713 GO:0005509 GO:0005524 GO:0006468	--
CiCDPK31	GO:0004672 GO:0004713 GO:0005509 GO:0005524 GO:0006468	K12132|9e-17|pto:PTO0135|K12132 eukaryotic-like serine/threonine-protein kinase [EC:2.7.11.1] | (GenBank) serine/threonine protein kinase

## Sheet: S_Table4
S4 RPKM data in different tissues of pecan
Gene name	Root	Fruit	Male	Female	Seed	Stem	Leaf
CiCDPK4	4.24706	15.3809	46.1484	12.3446	3.47137	5.16447	15.5627
CiCDPK8	58.1149	93.2884	67.5657	87.3584	56.5141	47.6625	42.0898
CiCDPK9	26.8176	20.3945	1.78279	27.5703	1.5953	26.9772	2.70254
CiCDPK10	73.7742	81.3332	145.04	114.739	34.0247	72.7674	87.1055
CiCDPK11	11.6574	21.1628	1.36547	30.4167	3.55561	11.8198	3.87078
CiCDPK13	0.458988	47.225	84.1821	19.4385	0.871227	5.92278	17.6491
CiCDPK14	6.41929	4.70554	0.209573	10.7764	3.51782	4.77317	0.504276
CiCDPK15	49.1824	73.5292	16.9981	87.5389	35.9197	46.3772	75.5959
CiCDPK16	4.5073	8.05127	11.5183	11.3664	3.8099	4.57208	12.7127
CiCDPK17	95.3525	49.7547	106.293	58.3318	21.5524	103.526	35.1745
CiCDPK18	27.1222	34.3858	21.3053	42.0075	3.5288	25.9305	26.519
CiCDPK19	35.9347	41.573	3.34234	27.0813	3.78442	47.5375	10.4753
CiCDPK20	0.805512	0.318633	161.549	0.619531	0.343292	0.415964	0
CiCDPK21	103.085	62.0428	210.459	68.2488	16.9406	102.251	42.7335
CiCDPK22	74.2476	43.6289	55.9885	27.7673	29.3331	46.9997	12.9019
CiCDPK25	1.79851	3.02397	1.96084	1.87521	0	3.02653	1.43923
CiCDPK26	3.68862	0.300579	9.81805	1.11496	0.0290487	2.32318	0.272909
CiCDPK27	49.987	75.6589	18.2962	67.3808	11.3195	59.7041	33.962
CiCDPK28	58.6621	81.5126	12.3822	52.5603	29.0367	52.4471	22.8107
CiCDPK29	26.8455	53.5201	69.3103	47.7645	21.8851	31.5599	54.198
CiCDPK30	22.0754	31.4324	44.9905	28.4269	6.52487	16.7158	20.3132
CiCDPK31	1.51104	0.615461	34.116	2.74971	178.417	0.423274	0.297803

## Sheet: S_Table5
S5 RPKM under various biotic/abiotic stress of pecan seeding
Gene name	Salt				Cold				Drought						Black_spot
	Salt_0h	0.6%Salt_8h	0.6%Salt_24h	0.6%Salt_48h	Cold_0h	Cold_2h	Cold_24h	Cold_168h	Drought_0d	Drought_3d	Drought_6d	Drought_9d	Drought2d	Drought5d	Black_spot_0d	Black_spot_3d	Black_spot_6d	Black_spot_9d
CiCDPK4	1	3.38767	0.482083	25.0451	0.519099	1.28024	74.4174	1.6428	15.5627	11.2319	14.8765	24.9735	19.9729	48.3588	2.56956	1.1805	0.995334	4.01707
CiCDPK8	1	0.926397	1.04952	2.29318	38.2182	39.3805	62.4131	22.5724	42.0898	52.1991	112.375	127.592	148.853	179.682	68.0231	54.3569	47.8716	73.9093
CiCDPK9	1	0.872361	0.857714	1.16342	1.30892	2.05301	1.59405	0.60673	2.70254	6.92908	9.34895	9.30559	9.32007	3.69126	5.23866	4.78386	4.52484	6.73583
CiCDPK10	1	0.95225	1.12535	1.61025	58.3139	54.1562	57.6293	103.8	87.1055	105.686	123.824	127.636	135.249	144.875	109.89	114.866	109.525	125.467
CiCDPK11	1	1.00211	1.35237	0.916663	4.81483	2.31536	7.74505	10.266	3.87078	9.33761	7.44536	5.55991	6.02588	3.5407	2.17971	3.46631	2.28635	7.68791
CiCDPK13	1	0.886695	2.51538	0.541425	2.91178	0.630399	2.21143	2.3134	17.6491	5.78188	6.17591	3.49949	2.57325	2.37296	0.960976	3.49748	2.30362	2.34731
CiCDPK14	1	1.39702	0.87604	0.673507	0.390511	0.102141	0.259807	0.0617518	0.504276	1.49411	5.09376	2.52263	1.88069	0.146682	1.29759	0.926956	1.01996	0.51217
CiCDPK15	1	1.02749	0.954048	1.15131	37.9126	28.702	24.153	20.1663	75.5959	67.8117	62.7872	57.3853	54.4822	20.5944	75.1253	74.3372	63.7394	65.0796
CiCDPK16	1	1.24038	1.29397	1.17037	5.12208	4.48869	4.09334	4.65838	12.7127	10.4715	18.9704	13.024	10.13	10.6361	10.1479	13.2991	10.1013	21.1465
CiCDPK17	1	0.935807	1.05833	3.00222	20.4916	19.2871	43.2004	50.4378	35.1745	35.4758	70.5999	76.2302	65.6024	68.8086	23.6674	44.0087	32.8509	42.5739
CiCDPK18	1	1.08031	1.05588	1.48432	25.521	16.6678	17.0319	21.5402	26.519	24.5906	51.0149	61.4868	72.2889	65.3009	20.2528	20.8119	19.6908	22.1495
CiCDPK19	1	0.921705	1.96999	1.91725	14.843	14.8038	15.322	11.4489	10.4753	14.0325	10.6411	6.46626	2.62374	1.11926	3.89613	7.83563	9.69179	8.89968
CiCDPK21	1	1.00199	1.02815	2.29413	48.5257	50.9698	145.053	295.069	42.7335	38.8939	49.6308	42.2883	41.9081	46.8513	35.6614	50.5759	47.8209	95.4253
CiCDPK22	1	1.16649	1.49722	0.74348	16.6162	18.7137	17.2007	51.9174	12.9019	16.1615	39.675	157.143	211.551	234.198	12.4838	14.744	13.91	20.875
CiCDPK25	1	1.33366	0.922535	0.646421	0.432427	0.243845	0.574379	0.410845	1.43923	0.816792	3.15342	2.10496	2.1804	0.804304	0.443087	0.364736	0.55467	0.430133
CiCDPK26	1	1.54706	0.425395	2.37178	0.0548844	0.0536676	0.120131	0.134403	0.272909	0.345752	1.20052	2.51885	4.1134	9.75173	0.0370675	0.14056	0.0751175	0.223089
CiCDPK27	1	0.997879	1.20956	0.857718	53.7768	43.3361	48.8671	67.6635	33.962	41.2046	39.8312	37.2635	32.9013	32.623	26.7261	30.531	33.7629	22.3959
CiCDPK28	1	1.06276	1.20043	1.38941	33.777	23.4573	18.9352	11.7406	22.8107	27.484	30.6486	28.2945	22.888	13.2127	36.1828	30.0327	45.5488	20.4646
CiCDPK29	1	1.64356	0.881062	6.04692	20.1174	16.7515	85.6872	46.6193	54.198	47.8412	124.574	84.0091	78.1505	97.5248	63.6183	45.5128	44.0401	69.925
CiCDPK30	1	0.882829	1.77198	1.82423	8.73689	8.97171	14.812	12.8486	20.3132	12.5112	11.0135	11.152	13.7481	21.6929	6.57372	10.2584	27.2466	20.467
CiCDPK31	1	0.932336	0.848351	9.87486	0.260836	0.0675029	0.112353	2.39672	0.297803	0.503424	5.51399	15.1827	1.56608	4.35014	0.207842	0.37812	0.309132	0.708296

## Sheet: S_Table6
S6 Primer sequences used for qRT-PCR test.
Gene name	Forward(5ʹ-3ʹ)	Reverse(5ʹ-3ʹ)
CiCDPK4	ATTTTGGGCCGAAACGGAGA	TCCAAGGGTGGCACAAAACT
CiCDPK8	CCAGCATGCTTGTGCGGAA	GTCTTCCAATTCCAGCATTTCCC
CiCDPK9	AAGATGGCTTTGCGGGTCAT	TAAGTTCAGAGCCCACTCGC
CiCDPK10	GAATCTGGTTGCAGCCTTCAG	CGTAATCGATCCGCCCATCA
CiCDPK11	ATCAAGACAACGATGGCCGTA	TAGTCCAAAGGCATCAGCCA
CiCDPK15	AGAACGGCTGTCATCTCTTCA	TCAAGCCAATGATTTCTTCTTCGG
CiCDPK16	AAACGGATTACTGCTGCCGA	TCCGCTATGACCGTTAGTGC
CiCDPK17	CCCGAGATGAACTAGAGACGG	AGAAGAGCTTCCCCTGCTGT
CiCDPK18	ATTTCAAGCGCTGCCAAGGA	GCACTGTCGATTGGCTTGTC
CiCDPK19	AAGAATGAAGCAATTCACGGCT	GAGTCGTGACCCTGTTCGAG
CiCDPK21	AAAGGAGGGATTCAAGGTGCT	CCATCCTTATCTACATCACCTGCT
CiCDPK22	CCGATGAAGTTGAGCCAAACA	CGCTCTCGTGAATACTGCCT
CiCDPK27	GCATCTTCACAACGCCTTTTCC	TGATTCGCCCATCCTTGTCTG
CiCDPK28	TTGCAGAGTCCGAAGTCCAG	TGAGAAGGCCTTGCGAAGAT
CiCDPK29	GAAGTTGAAGGACTCGGGCG	TCGAATTTCTCGAAAGCGGC
CiCDPK30	ACACGGATGGCCTTGTTGAT	CGTGTGCAGTCTCAGTTCCT
CiPawPP1	TCAAGATTTGCGGTGATAT	TTCCACGATCCACATAGT
